# Supplementary material for: Branched Linkers for Homogeneous Antibody-Drug Conjugates: How Long Is Long Enough?
Source: Int J Mol Sci. 2024 Dec 12;25(24):13356. doi: 10.3390/ijms252413356 (PMC11678271; doi:10.3390/ijms252413356)
Supplement: Supplementary file 1 [file ijms-25-13356-s001.zip]

Archive with 1 entries (1 files):
- ijms-3345762-supplementary.pdf
